# Supplementary material for: Tachykinin Receptor-Selectivity of the Potential Glioblastoma-Targeted Therapy, DOTA-[Thi8,Met(O2)11]-Substance P
Source: Int J Mol Sci. 2023 Jan 21;24(3):2134. doi: 10.3390/ijms24032134 (PMC9916806; doi:10.3390/ijms24032134)
Supplement: Supplementary file 1 [file ijms-24-02134-s001.zip]

Archive with 1 entries (1 files):
- ijms-2058104-supplementary.pdf
